# Supplementary material for: Human and Mouse Eosinophils Differ in Their Ability to Biosynthesize Eicosanoids, Docosanoids, the Endocannabinoid 2-Arachidonoyl-glycerol and Its Congeners
Source: Cells. 2022 Jan 2;11(1):141. doi: 10.3390/cells11010141 (PMC8750928; doi:10.3390/cells11010141)
Supplement: Supplementary file 1 [file cells-11-00141-s001.zip]

Archive with 1 entries (1 files):
- cells-1495199-supplementary.pdf
